# Supplementary material for: Genome evolution during bread wheat formation unveiled by the distribution dynamics of SSR sequences on chromosomes using FISH
Source: BMC Genomics. 2021 Jan 14;22:55. doi: 10.1186/s12864-020-07364-6 (PMC7809806; doi:10.1186/s12864-020-07364-6)
Supplement: Supplementary file 1 — Additional file 1. SSR sequence dynamics observed between wheat and its diploid progenitors. [file 12864_2020_7364_MOESM1_ESM.xlsx]

## Sheet: Sheet1
Additional file 1. SSR sequence dynamics observed between wheat and its diploid progenitors
SSR motifs	SSR sequence changes on wheat chromosomes compared with its diploid progenitors
	SSR sequence expansion	SSR sequence elimination	Both sequence expansion and elimination
AAC	chromosomes 1B, 2B, 7B and 2A	chromosomes 1A, 5A, 6A and 4D	chromosomes 2B, 3B, 6B, 4A and 7A
AAG	chromosomes 1B, 2B, 3B, 4B, 6B, 7B and 4A	chromosomes 5B, 2D, 3D and 4D
AGC	All B genome chromosomes, and chromosomes 4A, 6A and 7A		chromosomes 4B and 5B
AG		chromosomes 2B, 4B, 6B, 7B, 2D, 3D and 4D	chromosomes 3B, 5B, and 6B
