# Supplementary material for: Genome evolution during bread wheat formation unveiled by the distribution dynamics of SSR sequences on chromosomes using FISH
Source: BMC Genomics. 2021 Jan 14;22:55. doi: 10.1186/s12864-020-07364-6 (PMC7809806; doi:10.1186/s12864-020-07364-6)
Supplement: Supplementary file 7 — Additional file 7. The accession list of wheat and its progenitor materials in this study. [file 12864_2020_7364_MOESM7_ESM.xlsx]

## Sheet: Sheet1
Additional file 7. The accession list of wheat and its progenitor materials in this study
Species	Genome	Accession number	Origin
T. urartu	AA	TMU38
A.speltoides	SS	AE739
Ae.tauschii	DD	TQ27
T.dicoccoides	AABB	PI352325	Switzeland
T. dicoccum	AABB	PI190919	Belgium
T. aestivum	AABBDD	Chinese spring
